# Supplementary material for: Medicinal Plants in Semi-Natural Grasslands: Impact of Management
Source: Plants (Basel). 2022 Jan 27;11(3):353. doi: 10.3390/plants11030353 (PMC8839640; doi:10.3390/plants11030353)
Supplement: Supplementary file 1 [file plants-11-00353-s001.zip]

Archive with 1 entries (1 files):
- plants-1485360-supplementary.xlsx
