# Supplementary material for: Medicinal Plants in Semi-Natural Grasslands: Impact of Management
Source: Plants (Basel). 2022 Jan 27;11(3):353. doi: 10.3390/plants11030353 (PMC8839640; doi:10.3390/plants11030353)
Supplement: Supplementary file 1 [file plants-11-00353-s001.zip › plants-1485360-supplementary.xlsx]

## Sheet: Table S1
Scenario 1	Scenario 2		Scenario 3
Acacia catechu	Achillea millefolium		Achillea millefolium
Acacia confusa	Aconitum napellus		Acinos arvensis
Acacia rigidula	Acorus calamus		Aconitum napellus
Aconitum napellus	Aesculus Hippocastanum		Acorus calamus
Aconitum septentrionale	Allium cepa		Actaea spicata
Acorus calamus	Allium sativum		Aegopodium podagraria
Adonis vernalis	Alnus glutinosa		Aethusa cynapium
Aegle marmelos	Alnus incana		Agrimonia eupatoria
Amanita muscaria	Althea vulgaris		Ajuga reptans
Ammi majus	Angelica sylvestris		Alchemilla vulgaris
Ammi visnaga	Archangelica officianlis		Alisma plantago-aquatica
Anacyclus sp. sp.	Arctostaphylos uva-ursi		Alliaria petiolata
Andrographis paniculata	Aronia melanocarpa		Allium ursinum
Angelica archangelica	Artemisia absinthicum		Anemone nemorosa
Angelica sinensis	Atropa belladonaa		Angelica archangelica
Annona muricata	Berberis vulgaris		Antennaria dioica
Anomone nemorosa	Bergebia crassifolia		Anthoxanthum odoratum
Arctostaphylos uva-ursi	Betula pendula		Anthriscus cerefolium
Arenaria rubra	Betula pubescens		Aphanes arvensis
Argyreia nervosa	Bidens tripartitus		Aquilegia vulgaris
Aristolochia sp. sp.	Brassica juncea		Arctium lappa
Arnica montana	Brassica nigra		Arctium tomentosum
Artemisia cina	Calendula offcinalis		Arctostaphylos uva-ursi
Asarum europaeum	Calluna vulgaris		Artemisia vulgaris
Asparagus racemosus	Capsella bursa-pastoralis		Asarum europaeum
Astragalus sp. sp.	Carum carvi		Atriplex hortensis
Azadirachta indica	Centaurea cyanus		Bidens tripartita
Atropa belladonna	Centaurium monus		Calla palustris
Bacopa monnieri	Cetraria islantica		Capsella bursa-pastoris
Banisteriopsis caapi	Chelidonium majus		Carum carvi
Baptisia tinctoria	Colchicum autumnale		Centaurea cyanus
Berberis aristata	Consolid regalis		Centaurium erytheaea
Berberis vulgaris	Convallaria majailis		Chamaemelum nobile
Bergenia crassifolia	Crataegus curvisepala		Chamomilla reticulata
Boerhavia diffusa	Crataegus monogyna		Chamomilla suaveolens
Borago officinalis	Crataegus oxyacantha		Chelidonium majus
Boswellia sacra	Crataegus pentagyana		Chenopodium ambrosioides
Boswellia serrata	Crataegus sanguinea		Cicuta virosa
Bryonia alba	Cucurbita pepo		Conium maculatum
Caladium sp. sp.	Cynoglossum officinale		Consolida regalis
Calea zacatechichi	Datura stamonium		Convallaria majalis
Callitris quadrivalvis	Daucus sativus		Convolvulus arvensis
Caltha palustris	Delphinium elatum		Corydalis solida
Canavalia rosea	Digitalis grandiflora		Cynoglossum officinale
Capsella bursa-pastoris	Digitalis lanata		Cypripedium calceolus
Caralluma fimbriata	Digitalis purpurea		Daucus carota
Cassia acutifolia	Drosera rotundifolia		Draba nemerosa
Catha edulis	Dryopteris filix-mas		Drosera rotundifolia
Catharanthus roseus	Echinops ritro		Dryopteris carthusiana
Ceanothus americanus	Echinops sphaerocephalus		Dryopteris filix-mas
Centella asiatica	Echium vulgare		Echium vulgare
Cephaelis ipecacuanha	Elytrigia repens		Elymus repens
Chelidonium majus	Equisetum arvense		Empetrum nigrum
Chinchona sp. sp.	Erysumum cheiranthoides		Epilobium angustilorum
Chrysanthemum indicum	Fagopyrum esculentum		Epilobium parviflorum
Cimicifuga racemosa	Filipendula ulmaria		Equisetum arvense
Cinnamomum camphora	Fragaria vesca		Eryngium campaste
Cistanche deserticola	Frangula alnus		Erysimum diffusum
Citrullus colocynthis	Gnaphalium uliginosum		Eupatorium cannabinum
Claviceps purpurea	Helianthus annuss		Euphrasia officinalis
Clematis vitalba	Helichrysum arenarium		Filipendula ulmaria
Cnidium dubium	Herniaria glabra		Filipendula vulgaris
Colchicum autumnale	Hierochloe odorata		Fragaria vesca
Comarum palustre	Hierohlöe australis		Fumaria officinalis
Conium maculatum	Hippophae rhamnoides		Galium aparine
Convallaria majalis	Humulus lupulusJA		Galium boreale
Convolvulus arvensis	Hyoscyamus niger		Galium verum
Convolvulus pluricaulis	Hypericum perforatum		Geranium pratense
Corydalis sp. sp.	Inonotus obliguns		Gearanium robertianum
Corynanthe yohimbe	Inula helenium		Geranium sanguineum
Croton cascarilla	Juniperus communis		Geum rivale
Croton eluteria	Lamium album		Geum urbanum
Croton tiglium	Ledum paluste		Glechoma hederacea
Cucumis sativus	Leonurus caridaca		Gnaphalium uliginosum
Cupressus sempervirens	Leonurus villosus		Gypsophila paniculata
Cuscuta chinensis	Levisticum officinale		Helichysum arenarium
Cuscuta japonica	Linum Isitatissimum		Hepatica nobilis
Cydonia oblonga	Lycopodium annotinum		Heracleum sibiricum
Cynodon dactylon	Lycopodium clavatum		Herniaria glabra
Cynoglossum officinale	Lycopodium complanatum		Hierochloe odorata
Cyperus rotundus	Lycopodium selago		Huperzia selago
Cypripedium calceolus	Matricaria recutita		Hyoscyamus niger
Datura stramonium	Matricaria suavolens		Hypericum maculatum
Dendrobium nobile	Melilotus officinalis		Hypericum perforatum
Dieffenbachia seguine	Mentha piperita		Inula lehenium
Digitalis sp. sp.	Menyanthes trifoliata		iris spp
Dioscorea japonica	Nuphar lutea		Isatis tinctoria
Dipterocarpus trinervis	Ononis arvensis		Knautia arvensis
Dryopteris filix-mas	Origanum vulgare		Lamium album
Echinopanax elatum	Oxycoccus palustris		Leonurus cardiaca
Echinops ritro	Padus avium		Levisticum officinale
Echinops sphaerocephalus	Papaver somniferum		Linaria vulgaris
Echinopsis pachanoi	Pastinaca sativa		Lithospermum officinale
Echium plantagineum	Picea abies		Lycopodium annotinum
Embelia ribes	Pimpinella major		Lycopodium clavatum
Ephedra sp. sp.	Pimpinella saxifraga		Lysimachia nummularia
Epimedium sagittatum	Pinus sylvestris		Lysimachia vulgaris
Erythrina sp. sp.	Plantago lanceolata		Lytrium salicaria
Eschscholzia californica	Plantago major		Medicago lupulina
Eucommia ulmoides	Plantago media		Medicago sativa
Eupatorium cannabinum	Plantago psyllium		Melilotus officinalis
Eupatorium perfoliatum	Polemonium caeruleum		Mentha aquatica
Euphorbia cyparissias	Polygala amarella		Mentha arvensis
Eurycoma longifolia	Polygala comosa		Menyanthes trifoliata
Frangula alnus	Polygala vulgaris		Myrica gale
Fritillaria meleagris	Polygonum arenastrum		Nuphar lutea
Fumaria officinalis	Polygonum bistoria		Oenanthe aquatica
Galega officinalis	Polygonum persicaria		Oenothera biennis
Ganoderma lucidum	Potentilla anserina		Ononis arvensis
Garcinia gummi-gutta	Potentilla erecta		Ophioglossum vulgatum
Garcinia mangostana	Primula veris		Orchis mascula
Gaultheria procumbens	Pulmonaria officinalis		Origanum vulgare
Gelsemium sempervirens	Quercus robur		Oxalis acetosella
Gentiana cruciata	Rhamnus catharica		Oxycoccus palustris
Gentiana lutea	Rhaponticum carthamoides		Paris quadrifolia
Geum rivale	Rheum palmatum		Petasites hybridus
Geum urbanum	Rheum rhabarbarum		Phragmites australis
Ginkgo biloba	Rheum rhaponticum		Pliosella officinarum
Glaucium flavum	Rhodococcum vitis-idaea		Pimpinella major
Glechoma hederacea	Ribes nigrum		Pimpinella saxifraga
Griffonia simplicifolia	Rosa vosogiaca		Plantago lanceolata
Harpagophytum procumbens	Rubus idaeus		Plantago major
Hedera helix	Rumex confertus		Plantago media
Heimia salicifolia	Rumex crispus		Plemonium caeruleum
Helleborus niger	Rumex obiusfolius		Polygala amarella
Hemidesmus indicus	Salix alba		Polygonatum odoratum
Hepatica nobilis	Salix caprea		Polygonum arenastrum
Herniaria glabra	Salix fragilis		Polygonum bistorta
Hoodia gordonii	Salvia officinalis		Polygonum hydropiper
Huperzia selago	Sambucus nigra		Polygonum persicaria
Hydrangea arborescens	Sanguisorba officinalis		Polypodium vulgare
Hydrastis canadensis	Saponaria officinalis		Potentilla argentea
Hyoscyamus niger	Sinapsis alba		Potentilla anserina
Hypericum maculatum	Solanum dulcamara		Potentilla erecta
Hypericum perforatum	Sorbus aucuparia		Potentilla palustris
Iberis amara	Zea mays		Potentilla reptans
Indigofera tinctoria	Tanacetum vulgare		Primula veris
Ipomoea tricolor	Taraxucum officinale		Prunella vulgaris
Justicia adhatoda	Thymus serpyllum		Prunus spinosa
Kalanchoe pinnata	Thymus vulgaris		Pulmonaria officinalis
Laburnum anagyroides	Tilia cordata		Pulsatilla pratensis
Lactuca virosa	Tilia platyphyllos		Pulsatilla vulgaris
Larrea tridentata	Trifolium pratense		Ranunculus acris
Ledum palustre	Trifolium repens		Ranunculus ficaria
Leonotis leonurus	Tussilago farfara		Rubus chamaemorus
Leonotis nepetifolia	Urtica dioica		Rumex acetosa
Lespedeza capitata	Vaccinium myrtillus		Rumex caonfertus
Ligusticum striatum	Valeriana officinalis		Sanguisorba officinalis
Lobelia inflata	Verbascum thapsus		Saponaria officinalis
Lonicera caprifolium	Vibrunum 7opulus		Scrophularia nodosa
Lonicera japonica	Vinca minor		Sedum acre
Lycium chinense	Viola tricolor		Solanum dulcamara
Lycopodium sp. sp.			Solanum nigrum
Magnolia officinalis			Stocyhs officinalis
Magnolia virginiana			Stellaria media
Mallotus philippensis			Symphytum officinale
Mandragora officinarum			Tanacetum vulgare
Marsdenia cundurango			Taraxacum officinalis
Melia azedarach			Thalictrum aquilegifolium
Melilotus albus			Thalictrum minus
Melilotus officinalis			Thymus serpyllum
Menispermum canadense			Trifolium arvense
Menyanthes trifoliata			Trifolium pratense
Millettia glabra			Trifolium repens
Mimosa tenuiflora			Tussilago farfara
Momordica charantia			Urtica dioica
Mucuna pruriens			Vaccinium myrtillus
Nelumbo nucifera			Valeriana officinalis
Nerium oleander			Verbascum nigrum
Nymphaea alba			Verbascum thapsus
Nymphaea caerulea			Veronica officinalis
Oplopanax elatus			Viola arvensis
Papaver rhoeas			Viola tricolor
Passiflora incarnata			Xanthium strumarium
Pausinystalia johimbe
Pedicularis densiflora
Pedicularis procera
Peganum harmala
Pelargonium sidoides
Petasites hybridus
Peucedanum ostruthium
Peumus boldus
Phellodendron amurense
Physalis alkekengi
Physostigma venenosum
Phytolacca americana
Picrorhiza kurrooa
Pilocarpus pennatifolius
Piper methysticum
Plantago ovata
Platycodon grandiflorus
Podophyllum peltatum
Polygonatum odoratum
Psychotria viridis
Ptychopetalum olacoides
Pueraria lobata
Pueraria mirifica
Pulsatilla pratensis
Raphanus sativus var. niger
Rauvolfia sp. sp.
Rhamnus cathartica
Rhamnus purshiana
Rheum officinale
Rheum palmatum var. tanguticum
Rhus toxicodendron
Rhus vernix
Ricinus communis
Rivea corymbosa
Ruscus aculeatus
Ruta graveolens
Salsola collina
Salvia miltiorrhiza
Sanguinaria canadensis
Sanguisorba officinalis
Sassafras albidum
Saussurea lappa
Sceletium tortuosum
Schisandra chinensis
Scilla maritima
Scutellaria baicalensis
Scutellaria lateriflora
Sedum acre
Sedum maximum
Sedum telephium
Senecio jacobaea
Senecio vulgaris
Serenoa repens
Sida cordifolia
Sida corrugata
Silybum marianum
Solanum dulcamara
Solanum nigrum
Sophora japonica
Spergularia rubra
Strophantus gratus
Strychnos sp. sp.
Symphytum officinale
Zanthoxylum americanum
Ziziphus oenoplia
Zornia latifolia
Tabebuia ipe
Tamarindus indica
Tanacetum parthenium
Tanacetum vulgare
Teucrium scordium
Thermopsis lanceolata
Tinospora cordifolia
Tribulus alatus
Tribulus terrestris
Tussilago farfara
Uncaria tomentosa
Valeriana mexicana
Valeriana wallichii
Veratrum album
Vinca minor
Virola elongata
Viscum album
Vitex agnus-castus
Withania somnifera
Wolfiporia extensa
